# Supplementary material for: Residues of Deltamethrin in Pine Needles and Pine Nuts of Catalonia (Spain)
Source: Molecules. 2023 Dec 12;28(24):8050. doi: 10.3390/molecules28248050 (PMC10745627; doi:10.3390/molecules28248050)
Supplement: Supplementary file 1 [file molecules-28-08050-s001.zip]

Archive with 1 entries (1 files):
- molecules-2742623-supplementary.pdf
